# Supplementary material for: Risk Factors for Therapeutic Intervention of Remdesivir in Mild to Moderate COVID-19—A Single-Center Retrospective Study of the COVID-19 Fourth Pandemic Period in Wakayama, Japan
Source: Medicina (Kaunas). 2022 Jan 13;58(1):118. doi: 10.3390/medicina58010118 (PMC8779147; doi:10.3390/medicina58010118)
Supplement: Supplementary file 1 [file medicina-58-00118-s001.zip]

Archive with 1 entries (1 files):
- medicina-1470945-supplementary.pdf
